# Supplementary material for: Arabidopsis Coexpression Tool: a tool for gene coexpression analysis in Arabidopsis thaliana
Source: iScience. 2021 Jul 10;24(8):102848. doi: 10.1016/j.isci.2021.102848 (PMC8334378; doi:10.1016/j.isci.2021.102848)
Supplement: Table S1. Descriptions of the correlated genes to AT4G13170 which belongs to the L13 ribosomal family of proteins, related to Table 2 [file mmc2.xlsx]

## Sheet: Φύλλο1
Probe Set	Symbol	Name	Description
AT1G01100_at	AT1G01100		60S acidic ribosomal protein family
AT3G61110_at	RS27A	ribosomal protein S27	ribosomal protein S27
AT5G27700_at	AT5G27700		Ribosomal protein S21e
AT2G43460_at	AT2G43460		Ribosomal L38e protein family
AT3G59540_at	AT3G59540		Ribosomal L38e protein family
AT2G27710_at	AT2G27710		60S acidic ribosomal protein family
AT2G27720_at	AT2G27720		60S acidic ribosomal protein family
AT2G36160_at	AT2G36160		Ribosomal protein S11 family protein
AT3G11510_at	AT3G11510		Ribosomal protein S11 family protein
AT4G14320_at	AT4G14320		Zinc-binding ribosomal protein family protein
AT5G41520_at	RPS10B	ribosomal protein S10e B	RNA binding Plectin/S10 domain-containing protein
AT1G04480_at	AT1G04480		Ribosomal protein L14p/L23e family protein
AT3G05560_at	AT3G05560		Ribosomal L22e protein family
AT3G16080_at	AT3G16080		Zinc-binding ribosomal protein family protein
AT3G23390_at	AT3G23390		Zinc-binding ribosomal protein family protein
AT5G56670_at	AT5G56670		Ribosomal protein S30 family protein
AT1G26880_at	AT1G26880		Ribosomal protein L34e superfamily protein
AT2G36170_at	AT2G36170		60S ribosomal protein L40-1
AT3G48930_at	EMB1080	embryo defective 1080	Nucleic acid-binding, OB-fold-like protein
AT5G52650_at	AT5G52650		RNA binding Plectin/S10 domain-containing protein
AT5G23740_at	RPS11-BETA	ribosomal protein S11-beta	ribosomal protein S11-beta
AT5G47930_at	AT5G47930		Zinc-binding ribosomal protein family protein
AT4G00810_at	AT4G00810		60S acidic ribosomal protein family
AT5G27770_at	AT5G27770		Ribosomal L22e protein family
AT5G59850_at	AT5G59850		Ribosomal protein S8 family protein
AT5G47700_at	AT5G47700		60S acidic ribosomal protein family
AT2G25210_at	AT2G25210		Ribosomal protein L39 family protein
AT4G31985_at	AT4G31985		Ribosomal protein L39 family protein
AT5G03850_at	AT5G03850		Nucleic acid-binding, OB-fold-like protein
AT5G64140_at	RPS28	ribosomal protein S28	ribosomal protein S28
AT3G53890_at	AT3G53890		Ribosomal protein S21e
AT3G06700_at	AT3G06700		Ribosomal L29e protein family
AT1G77940_at	AT1G77940		Ribosomal protein L7Ae/L30e/S12e/Gadd45 family protein
AT1G04270_at	RPS15	cytosolic ribosomal protein S15	cytosolic ribosomal protein S15
AT3G04400_at	emb2171	embryo defective 2171	Ribosomal protein L14p/L23e family protein
AT4G09320_at	NDPK1		nucleoside diphosphate kinase
AT1G52300_at	AT1G52300		Zinc-binding ribosomal protein family protein
AT3G60245_at	AT3G60245		Zinc-binding ribosomal protein family protein
AT3G18740_at	RLK902	receptor-like kinase 902	Ribosomal protein L7Ae/L30e/S12e/Gadd45 family protein
AT4G33865_at	AT4G33865		Ribosomal protein S14p/S29e family protein
AT1G07770_at	RPS15A	ribosomal protein S15A	ribosomal protein S15A
AT1G15930_at	AT1G15930		Ribosomal protein L7Ae/L30e/S12e/Gadd45 family protein
AT4G09800_at	RPS18C	S18 ribosomal protein	S18 ribosomal protein
AT1G69620_at	RPL34	ribosomal protein L34	ribosomal protein L34
AT3G02080_at	AT3G02080		Ribosomal protein S19e family protein
AT5G15200_at	AT5G15200		Ribosomal protein S4
AT3G24830_at	AT3G24830		Ribosomal protein L13 family protein
AT3G09500_at	AT3G09500		Ribosomal L29 family protein
AT3G52590_at	UBQ1	ubiquitin extension protein 1	ubiquitin extension protein 1
AT4G27090_at	AT4G27090		Ribosomal protein L14
AT3G46040_at	RPS15AD	ribosomal protein S15A D	ribosomal protein S15A D
AT3G22230_at	AT3G22230		Ribosomal L27e protein family
AT3G56340_at	AT3G56340		Ribosomal protein S26e family protein
AT3G53740_at	AT3G53740		Ribosomal protein L36e family protein
AT1G48830_at	AT1G48830		Ribosomal protein S7e family protein
AT2G19730_at	AT2G19730		Ribosomal L28e protein family
AT5G35530_at	AT5G35530		Ribosomal protein S3 family protein
AT4G39200_at	AT4G39200		Ribosomal protein S25 family protein
AT3G47370_at	AT3G47370		Ribosomal protein S10p/S20e family protein
AT4G26230_at	AT4G26230		Ribosomal protein L31e family protein
AT5G56710_at	AT5G56710		Ribosomal protein L31e family protein
AT5G02450_at	AT5G02450		Ribosomal protein L36e family protein
AT1G27435_at	AT1G27435		hypothetical protein
AT1G74270_at	AT1G74270		Ribosomal protein L35Ae family protein
AT4G29390_at	AT4G29390		Ribosomal protein S30 family protein
AT5G43970_at	TOM22-V	translocase of outer membrane 22-V	translocase of outer membrane 22-V
AT5G02610_at	AT5G02610		Ribosomal L29 family protein
AT3G07230_at	AT3G07230		wound-responsive protein-like protein
AT1G08360_at	AT1G08360		Ribosomal protein L1p/L10e family
AT2G01250_at	AT2G01250		Ribosomal protein L30/L7 family protein
AT3G09200_at	AT3G09200		Ribosomal protein L10 family protein
AT3G49010_at	BBC1	breast basic conserved 1	breast basic conserved 1
AT4G16720_at	AT4G16720		Ribosomal protein L23/L15e family protein
AT3G62870_at	AT3G62870		Ribosomal protein L7Ae/L30e/S12e/Gadd45 family protein
AT1G67430_at	AT1G67430		Ribosomal protein L22p/L17e family protein
AT2G34480_at	AT2G34480		Ribosomal protein L18ae/LX family protein
AT5G19510_at	AT5G19510		Translation elongation factor EF1B/ribosomal protein S6 family protein
AT5G20290_at	AT5G20290		Ribosomal protein S8e family protein
AT2G41840_at	AT2G41840		Ribosomal protein S5 family protein
AT4G34670_at	AT4G34670		Ribosomal protein S3Ae
AT5G10360_at	EMB3010	embryo defective 3010	Ribosomal protein S6e
AT1G18080_at	ATARCA		Transducin/WD40 repeat-like superfamily protein
AT1G72370_at	P40	40s ribosomal protein SA	40s ribosomal protein SA
AT3G53430_at	AT3G53430		Ribosomal protein L11 family protein
AT1G18540_at	AT1G18540		Ribosomal protein L6 family protein
AT3G04840_at	AT3G04840		Ribosomal protein S3Ae
AT3G07110_at	AT3G07110		Ribosomal protein L13 family protein
AT5G61170_at	AT5G61170		Ribosomal protein S19e family protein
AT3G05590_at	RPL18	ribosomal protein L18	ribosomal protein L18
AT4G17390_at	AT4G17390		Ribosomal protein L23/L15e family protein
AT3G53020_at	STV1	SHORT VALVE1	Ribosomal protein L24e family protein
AT3G60770_at	AT3G60770		Ribosomal protein S13/S15
AT3G09630_at	AT3G09630		Ribosomal protein L4/L1 family
AT5G02870_at	AT5G02870		Ribosomal protein L4/L1 family
AT4G31700_at	RPS6	ribosomal protein S6	ribosomal protein S6
AT1G22780_at	PFL	POINTED FIRST LEAVES	Ribosomal protein S13/S18 family
AT5G27850_at	AT5G27850		Ribosomal protein L18e/L15 superfamily protein
AT2G27530_at	PGY1	PIGGYBACK1	Ribosomal protein L1p/L10e family
AT5G16130_at	AT5G16130		Ribosomal protein S7e family protein
AT2G39460_at	RPL23AA	ribosomal protein L23AA	ribosomal protein L23AA
AT2G33370_at	AT2G33370		Ribosomal protein L14p/L23e family protein
AT4G15000_at	AT4G15000		Ribosomal L27e protein family
AT2G37190_at	AT2G37190		Ribosomal protein L11 family protein
AT3G02560_at	AT3G02560		Ribosomal protein S7e family protein
AT4G00100_at	RPS13A	ribosomal protein S13A	ribosomal protein S13A
AT5G23900_at	AT5G23900		Ribosomal protein L13e family protein
AT1G73230_at	AT1G73230		Nascent polypeptide-associated complex NAC
AT2G44120_at	AT2G44120		Ribosomal protein L30/L7 family protein
AT2G47610_at	AT2G47610		Ribosomal protein L7Ae/L30e/S12e/Gadd45 family protein
AT5G39740_at	RPL5B	ribosomal protein L5 B	ribosomal protein L5 B
AT3G25520_at	ATL5	ribosomal protein L5	ribosomal protein L5
AT5G07090_at	AT5G07090		Ribosomal protein S4 (RPS4A) family protein
AT3G58610_at	AT3G58610		ketol-acid reductoisomerase
AT1G27400_at	AT1G27400		Ribosomal protein L22p/L17e family protein
AT4G29410_at	AT4G29410		Ribosomal L28e protein family
AT3G51800_at	ATG2		metallopeptidase M24 family protein
AT2G36620_at	RPL24A	ribosomal protein L24	ribosomal protein L24
AT4G10480_at	AT4G10480		Nascent polypeptide-associated complex (NAC), alpha subunit family protein
AT5G58420_at	AT5G58420		Ribosomal protein S4 (RPS4A) family protein
AT3G12390_at	AT3G12390		Nascent polypeptide-associated complex (NAC), alpha subunit family protein
AT5G47210_at	AT5G47210		Hyaluronan / mRNA binding family
AT3G14600_at	AT3G14600		Ribosomal protein L18ae/LX family protein
AT1G34030_at	AT1G34030		Ribosomal protein S13/S18 family
AT3G28900_at	AT3G28900		Ribosomal protein L34e superfamily protein
AT3G55280_at	RPL23AB	ribosomal protein L23AB	ribosomal protein L23AB
AT5G60670_at	AT5G60670		Ribosomal protein L11 family protein
AT3G52580_at	AT3G52580		Ribosomal protein S11 family protein
AT5G22440_at	AT5G22440		Ribosomal protein L1p/L10e family
AT4G13170_at	AT4G13170		Ribosomal protein L13 family protein
AT5G48760_at	AT5G48760		Ribosomal protein L13 family protein
AT5G67510_at	AT5G67510		Translation protein SH3-like family protein
AT2G19740_at	AT2G19740		Ribosomal protein L31e family protein
AT3G04920_at	AT3G04920		Ribosomal protein S24e family protein
AT5G28060_at	AT5G28060		Ribosomal protein S24e family protein
